# Supplementary material for: Conserved Phosphoprotein Networks Identify Actionable Adhesion/Wnt and Metallothionein Modules in Cholangiocarcinoma
Source: Med Sci (Basel). 2026 Jan 30;14(1):63. doi: 10.3390/medsci14010063 (PMC12922144; doi:10.3390/medsci14010063)
Supplement: Supplementary file 1 [file medsci-14-00063-s001.zip]

Archive with 1 entries (1 files):
- medsci-4091705-supplementary.csv
