# Supplementary material for: Conserved Phosphoprotein Networks Identify Actionable Adhesion/Wnt and Metallothionein Modules in Cholangiocarcinoma
Source: Med Sci (Basel). 2026 Jan 30;14(1):63. doi: 10.3390/medsci14010063 (PMC12922144; doi:10.3390/medsci14010063)
Supplement: Supplementary file 1 [file medsci-14-00063-s001.zip › medsci-4091705-supplementary.csv]

protein_IDs	J087-1_1_occupancy	J087-1_2_occupancy	J087-1_3_occupancy	J087-2_1_occupancy	J087-2_2_occupancy	J087-2_3_occupancy	J087-3_1_occupancy	J087-3_2_occupancy	J087-3_3_occupancy	J087-4_1_occupancy	J087-4_2_occupancy	J087-4_3_occupancy	J087-N_1_occupancy	J087-N_2_occupancy	J087-N_3_occupancy	J122-1_1_occupancy	J122-1_2_occupancy	J122-1_3_occupancy	J122-2_1_occupancy	J122-2_2_occupancy	J122-2_3_occupancy	J122-3_1_occupancy	J122-3_2_occupancy	J122-3_3_occupancy	J122-4_1_occupancy	J122-4_2_occupancy	J122-4_3_occupancy	J122-N_1_occupancy	J122-N_2_occupancy	J122-N_3_occupancy	J176-1_1_occupancy	J176-1_2_occupancy	J176-1_3_occupancy	J176-2_1_occupancy	J176-2_2_occupancy	J176-2_3_occupancy	J176-3_1_occupancy	J176-3_2_occupancy	J176-3_3_occupancy	J176-4_1_occupancy	J176-4_2_occupancy	J176-4_3_occupancy	J176-N_1_occupancy	J176-N_2_occupancy	J176-N_3_occupancy	K002-1_1_occupancy	K002-1_2_occupancy	K002-1_3_occupancy	K002-2_1_occupancy
Group	J087-1	J087-1	J087-1	J087-2	J087-2	J087-2	J087-3	J087-3	J087-3	J087-4	J087-4	J087-4	J087-N	J087-N	J087-N	J122-1	J122-1	J122-1	J122-2	J122-2	J122-2	J122-3	J122-3	J122-3	J122-4	J122-4	J122-4	J122-N	J122-N	J122-N	J176-1	J176-1	J176-1	J176-2	J176-2	J176-2	J176-3	J176-3	J176-3	J176-4	J176-4	J176-4	J176-N	J176-N	J176-N	K002-1	K002-1	K002-1	K002-2
A0A087WZM5;A0A7I2V3S6	0	0	0	NA	0	NA	100	NA	0	0	0	0	NA	NA	NA	NA	NA	0	NA	0	0	NA	NA	NA	100	0	NA	NA	NA	NA	0	0	NA	0	NA	NA	NA	NA	NA	NA	NA	NA	100	NA	NA	NA	0	0	0
P63010;A8K916;A8K0G3;A0A140VJE8;A0A087X253;B4DWG4;A0A087WU93;A0A087WZQ6;A0A087WYD1	NA	100	NA	37.5735189	NA	NA	NA	NA	0	0	NA	NA	NA	NA	NA	NA	0	0	0	0	NA	NA	NA	NA	NA	NA	NA	0	NA	0	NA	NA	NA	NA	0	0	0	0	0	0	0	0	0	NA	0	0	NA	0	NA
P26006;A0A140VJM0;B4E0H8	NA	NA	NA	NA	0	NA	NA	NA	NA	0	NA	NA	NA	NA	100	NA	NA	NA	0	0	NA	NA	NA	0	NA	0	NA	33.56412567	NA	NA	37.6511875	0	0	0	0	32.19273856	NA	0	0	0	0	NA	100	NA	NA	0	0	0	NA
A0A2R8Y5A3;P35222;A0A2R8Y804;B5BU28;A0A2R8Y7Z0;A0A2R8YCH5;A0A2R8Y543;B4DL06;A0AAQ5BIC2;A0AAQ5BIB8;A0A2R8Y815;A0A2R8Y750;B4DGU4;A0AAQ5BIC3;A0AAQ5BIA4;A0AAQ5BIB9;A0A2R8Y6G0;A0A2R8Y5C3	NA	NA	NA	100	NA	100	0	0	NA	0	100	0	0	NA	NA	43.10284537	NA	66.32297038	0	NA	0	NA	0	0	0	NA	100	40.9462746	100	NA	NA	100	NA	NA	100	NA	100	NA	58.04450087	NA	NA	NA	NA	0	NA	0	NA	0	0
P40429;Q53H34;A0A384ME37;A0A7I2V5L3	NA	100	NA	39.8945647	NA	NA	16.24764774	NA	33.49903026	0	0	0	67.89475533	0	0	42.21325108	0	0	0	NA	0	NA	NA	NA	NA	NA	NA	0	0	30.31598678	0	100	NA	0	37.57785395	21.70466194	41.48606488	0	42.82829608	NA	0	NA	35.11574624	0	29.59350888	0	0	30.18527082	0
P47756;A0A384MR50;B1AK87	NA	NA	NA	NA	NA	NA	NA	NA	NA	NA	NA	NA	100	100	NA	NA	NA	NA	NA	NA	NA	NA	NA	NA	NA	NA	NA	NA	NA	NA	0	0	NA	NA	NA	NA	NA	NA	NA	NA	NA	NA	NA	NA	NA	NA	NA	NA	NA
Q15366;F8VZX2;A0A384N6B9;H3BRU6;F8W0G4	NA	0	NA	NA	NA	NA	NA	NA	100	NA	NA	NA	NA	NA	NA	0	0	0	0	NA	0	0	NA	NA	NA	NA	NA	0	0	0	100	NA	NA	0	23.54487061	0	NA	0	0	NA	NA	100	NA	NA	NA	100	NA	NA	27.8412238
A0A7S5C201;A0A5C2GRB5	NA	NA	NA	NA	NA	NA	NA	NA	NA	NA	0	0	NA	NA	100	NA	NA	NA	NA	NA	NA	100	NA	NA	NA	NA	NA	NA	100	NA	NA	NA	NA	NA	NA	NA	NA	NA	NA	NA	0	NA	NA	NA	NA	NA	NA	NA	NA
O15143;A4D275	NA	NA	NA	NA	NA	NA	NA	NA	NA	NA	NA	NA	NA	NA	100	NA	NA	NA	NA	100	NA	NA	NA	NA	NA	NA	NA	NA	NA	NA	NA	NA	NA	0	27.20645437	NA	NA	0	0	NA	NA	NA	NA	NA	100	NA	NA	NA	0
A8K6Q8;A0A8V8TLN0;A0A8V8TM46	NA	0	NA	27.75342479	50.53325959	100	0	0	0	0	0	0	NA	NA	NA	100	41.39646921	42.5270134	100	0	17.55067118	NA	NA	NA	0	42.12954012	NA	NA	NA	NA	100	100	31.41686172	27.34658353	0	NA	0	100	0	0	0	NA	NA	0	NA	36.21988436	0	0	0
B4DQ50	NA	NA	NA	NA	NA	NA	NA	NA	NA	NA	NA	NA	NA	NA	NA	NA	NA	NA	NA	NA	100	100	NA	NA	NA	NA	NA	NA	NA	NA	100	0	100	NA	NA	NA	100	100	100	100	NA	NA	NA	NA	NA	NA	100	NA	NA
B4DUJ6	NA	0	0	NA	NA	NA	NA	NA	NA	NA	NA	NA	0	0	0	NA	NA	NA	NA	NA	NA	NA	NA	0	NA	NA	NA	0	NA	0	0	NA	NA	NA	NA	NA	NA	0	NA	NA	NA	NA	0	0	0	NA	NA	NA	NA
P63244;E9KL35;D6RHH4;J3KPE3;D6RAC2;D6RFZ9;D6REE5	41.49967446	NA	36.26737788	NA	0	29.69598908	29.74001252	100	NA	NA	100	0	NA	0	NA	0	0	0	0	0	0	66.04437719	0	0	46.51850303	100	100	0	100	NA	0	100	NA	37.75679457	35.00885213	NA	100	NA	0	40.83327309	NA	0	31.28115229	0	0	NA	0	0	0
F5H423	100	0	28.16388419	33.17050317	22.66032093	22.92358675	27.28768271	0	0	NA	0	0	NA	NA	0	NA	0	0	0	100	NA	100	NA	100	NA	NA	100	0	0	NA	0	NA	NA	0	24.84518024	23.40616971	20.72052713	26.22049427	NA	0	0	0	0	NA	0	0	0	0	100
O43790;B4DN72;A8K872	NA	NA	NA	100	NA	NA	NA	NA	100	NA	100	100	NA	100	NA	NA	NA	NA	NA	100	NA	100	100	100	38.3926537	NA	NA	100	NA	NA	NA	NA	NA	100	NA	100	NA	NA	0	NA	NA	100	NA	NA	NA	0	NA	NA	NA
O60218	0	0	0	0	35.10806273	35.52928315	36.14123597	43.69632234	37.86947984	20.43764776	27.3430685	0	37.50994652	NA	NA	0	NA	0	NA	NA	0	0	0	0	0	37.24681939	100	NA	NA	NA	100	NA	29.39748746	0	39.47137088	0	36.24716904	NA	37.76651678	26.87175493	39.22874955	49.86579747	0	34.38529329	0	100	38.80579951	NA	NA
O75607	NA	NA	0	0	NA	NA	NA	NA	NA	0	NA	NA	NA	NA	NA	0	NA	NA	NA	NA	NA	0	NA	0	NA	NA	NA	NA	NA	NA	NA	NA	100	0	NA	NA	0	NA	0	NA	NA	NA	100	NA	NA	0	0	0	NA
P02795;Q8TE66	NA	NA	0	NA	NA	NA	100	0	100	NA	NA	NA	0	NA	0	NA	100	NA	NA	100	NA	NA	NA	100	0	NA	NA	35.89470143	35.30462121	0	0	0	0	0	0	0	0	0	0	NA	100	NA	0	24.75490135	0	NA	100	NA	100
P17301;E7ESP4;E7EMF1	0	100	32.95434058	0	22.54270063	0	33.14828094	0	0	NA	100	100	0	100	NA	100	38.25574081	30.56822309	0	0	35.8748278	0	0	0	NA	NA	NA	0	NA	NA	0	0	0	0	30.76138325	42.58186603	0	0	0	NA	0	NA	NA	100	NA	NA	100	NA	100
P30050	NA	21.20252101	0	28.21482256	0	0	NA	0	0	23.02348765	0	0	0	35.99186896	31.51177959	0	0	0	NA	0	NA	0	0	0	0	0	20.75730841	27.11218581	0	0	0	29.87955604	NA	0	0	0	0	38.00744788	0	0	0	0	21.10801441	20.62627052	0	0	0	0	0
P36957;Q86SW4	51.61733896	0	0	NA	30.13306872	0	28.99764239	0	0	47.70752224	0	0	36.04134808	0	0	0	32.07541713	30.98298851	0	0	100	39.61609097	38.77707415	41.94420526	24.33917646	35.54617911	0	29.36399783	29.25466922	0	0	44.40972226	41.24395721	0	0	33.42005204	0	20.3581836	31.99336764	31.78243222	0	26.34837434	0	12.84768077	0	32.02726168	14.04782272	30.94926721	27.76459101
P61970;A0A8V8TRD3;H3BRV9	0	NA	0	NA	NA	NA	NA	NA	NA	0	0	NA	NA	NA	NA	NA	NA	NA	NA	NA	NA	NA	NA	NA	NA	NA	NA	NA	NA	NA	NA	NA	NA	NA	NA	NA	NA	NA	NA	0	NA	NA	NA	NA	0	0	NA	NA	NA
Q9BX68;Q8WYJ5	100	NA	0	0	NA	0	NA	NA	0	NA	NA	NA	0	26.51694997	26.17582705	NA	NA	0	NA	NA	0	NA	NA	NA	NA	NA	NA	0	32.84289479	23.52565035	NA	NA	NA	NA	0	0	0	0	0	0	0	0	0	0	0	NA	NA	100	NA
Q99624	NA	NA	NA	NA	NA	NA	NA	NA	NA	NA	NA	NA	100	NA	NA	NA	NA	0	NA	NA	0	NA	NA	NA	NA	NA	0	100	100	0	NA	0	0	NA	NA	NA	NA	0	100	NA	NA	0	0	NA	0	NA	NA	100	0
Q9NYU2	0	34.39571669	100	NA	0	0	0	NA	100	NA	NA	100	NA	NA	0	47.2757565	42.79872552	37.79166781	NA	0	100	50.66969214	100	NA	45.03787983	0	NA	NA	0	0	NA	NA	0	39.84833512	0	100	30.40611385	0	0	0	0	0	0	0	0	0	36.59602064	0	NA
A1L172;Q86TX2;E9KL42;B4DV16;G3V4F2;B7ZMC1	0	0	0	NA	0	35.32035421	0	NA	100	NA	NA	NA	0	0	0	NA	NA	NA	NA	NA	NA	NA	NA	NA	NA	NA	NA	0	0	0	NA	NA	NA	0	0	0	0	0	0	0	0	0	38.54841617	0	0	NA	NA	NA	NA
A0A6B9MQ69	NA	NA	NA	NA	NA	NA	NA	NA	NA	NA	NA	NA	NA	NA	NA	NA	NA	NA	NA	NA	NA	NA	NA	NA	NA	NA	NA	NA	NA	NA	NA	NA	NA	NA	NA	NA	NA	NA	NA	NA	NA	NA	NA	NA	NA	NA	NA	NA	NA
P13640	NA	NA	NA	NA	NA	NA	NA	NA	NA	NA	NA	NA	NA	NA	NA	NA	NA	NA	NA	NA	NA	NA	NA	NA	NA	NA	NA	NA	NA	NA	NA	NA	NA	NA	NA	NA	NA	NA	NA	NA	NA	NA	NA	NA	NA	NA	NA	NA	NA
Q15738;A0A384NPZ7;C9JDR0	NA	NA	NA	0	0	0	0	0	0	NA	0	0	0	0	0	NA	46.59609315	0	0	NA	NA	100	NA	NA	NA	0	NA	0	36.00096877	0	31.11982342	NA	0	NA	39.6094955	NA	0	0	0	NA	0	0	30.02389346	35.75941315	33.88902707	0	0	0	0
A0A096LPE2;A0A3B3ISW8;A0A0D6A0A8;G3V1D9	NA	NA	NA	NA	NA	NA	NA	NA	NA	NA	NA	NA	NA	NA	100	NA	NA	NA	NA	NA	NA	NA	NA	NA	NA	NA	NA	NA	NA	NA	NA	0	NA	NA	NA	NA	NA	NA	NA	NA	NA	NA	NA	NA	NA	NA	NA	NA	NA
A0A650F0N3	NA	NA	NA	NA	31.61781097	100	NA	NA	NA	NA	100	38.25072321	NA	NA	NA	NA	100	0	100	NA	NA	NA	100	100	NA	NA	NA	NA	NA	NA	100	100	31.32418099	NA	NA	0	100	100	0	NA	0	NA	100	NA	NA	0	NA	NA	NA
[truncated: 146 more columns]
